# Supplementary material for: Validation of a Smartphone Application for Monitoring Circadian Appetite: A Randomized Crossover Trial in Free-Living and Controlled Settings
Source: Nutrients. 2025 Jan 22;17(3):384. doi: 10.3390/nu17030384 (PMC11820149; doi:10.3390/nu17030384)
Supplement: Supplementary file 1 [file nutrients-17-00384-s001.zip]

Archive with 1 entries (1 files):
- nutrients-3430024-SI.pdf
